# Supplementary material for: Machine learning-driven development of a stratified CES-D screening system: optimizing depression assessment through adaptive item selection
Source: BMC Psychiatry. 2025 Mar 26;25:286. doi: 10.1186/s12888-025-06693-8 (PMC11938587; doi:10.1186/s12888-025-06693-8)
Supplement: Supplementary file 1 — Supplementary Material 1. [file 12888_2025_6693_MOESM1_ESM.zip]

Archive with 11 entries (10 files):
- Supplementary Information/
- Supplementary Information/41597_2024_3130_MOESM1_ESM.xlsx
- Supplementary Information/41597_2024_3130_MOESM2_ESM.xlsx
- Supplementary Information/CLDS_Summary statistics of variables included in regressions.xlsx
- Supplementary Information/CLDS_Tabulation between respondents’ income groups and their self-rated health.xlsx
- Supplementary Information/Figure_1.svg
- Supplementary Information/Figure_2.svg
- Supplementary Information/Figure_3.svg
- Supplementary Information/Figure_4.svg
- Supplementary Information/Figure_5.svg
- Supplementary Information/Figure_6.html
