# Supplementary material for: Machine learning-driven development of a stratified CES-D screening system: optimizing depression assessment through adaptive item selection
Source: BMC Psychiatry. 2025 Mar 26;25:286. doi: 10.1186/s12888-025-06693-8 (PMC11938587; doi:10.1186/s12888-025-06693-8)
Supplement: Supplementary file 1 — Supplementary Material 1. [file 12888_2025_6693_MOESM1_ESM.zip › Supplementary Information/CLDS_Summary statistics of variables included in regressions.xlsx]

## Sheet: Sheet1
Self-rated health (%)	Proportion/Mean (SD)
Very poor	1.01
Poor	9.59
Fair	25.68
Good	41.92
Very good	21.8
Urbanization rate in 2014 (%)	56.23 (18.10)
GDP per capita in 2014 (10,000 yuan)	5.55 (3.18)
The change of urbanization rate from 2010 to 2014 (%)	4.28 (2.75)
The population size (million people)	6.20 (4.69)
Age	44.57 (12.67)
Gender (%)
Female	44.03
Male	55.97
Marital status (%)
Single, divorced, or widowed	12.98
Married	87.02
Education (%)
Primary school and below	35.22
Junior high school	33.47
Senior high school	16.47
College and above	14.84
Employment (%)
Unemployed	6.19
Employed	93.81
Annual personal income (Yuan)	32,729.64 (85,361.41)
Hukou status (%)
Non-local hukou	18.59
Local hukou	81.41
Length of residence in the city (year)	39.70 (17.20)
Neighborhood (%)
Urban neighborhood	35.74
Rural neighborhood	64.26
Smoking (%)
Smoker	29.87
Former smoker	3.56
Nonsmoker	66.57
Physical exercise (%)
Frequent	18.38
Infrequent	81.62
