# Supplementary material for: Machine learning-driven development of a stratified CES-D screening system: optimizing depression assessment through adaptive item selection
Source: BMC Psychiatry. 2025 Mar 26;25:286. doi: 10.1186/s12888-025-06693-8 (PMC11938587; doi:10.1186/s12888-025-06693-8)
Supplement: Supplementary file 1 — Supplementary Material 1. [file 12888_2025_6693_MOESM1_ESM.zip › Supplementary Information/CLDS_Tabulation between respondents’ income groups and their self-rated health.xlsx]

## Sheet: Sheet1
Self-rated health		Low-income group (<10,000 yuan)	Middle-income group (10,000–30,000 yuan)	High-income group (>30,000 yuan)	Total
Very poor	Sample size	89	47	14	150
	Proportion (%)	2.51	0.87	0.24	1.01
Poor	Sample size	717	463	238	1418
	Proportion (%)	20.24	8.53	4.09	9.59
Fair	Sample size	1092	1479	1228	3799
	Proportion (%)	30.83	27.25	21.1	25.68
Good	Sample size	1224	2281	2694	6199
	Proportion (%)	34.56	42.02	46.28	41.91
Very good	Sample size	420	1158	1647	3225
	Proportion (%)	11.86	21.33	28.29	21.81
Total		3542 (23.94%)	5428 (36.70%)	5821 (39.36%)	14791
χ2		1200
p-value		0
